# Supplementary material for: Multi-Epitope-Based Peptide Vaccine Against Bovine Parainfluenza Virus Type 3: Design and Immunoinformatics Approach
Source: Vet Sci. 2025 Nov 9;12(11):1074. doi: 10.3390/vetsci12111074 (PMC12656934; doi:10.3390/vetsci12111074)
Supplement: Supplementary file 1 [file vetsci-12-01074-s001.zip]

Archive with 1 entries (1 files):
- vetsci-3920306-supplementary.pdf
